# Supplementary material for: Evaluation of Different Drying Treatments with Respect to Essential Oil Components, Phenolic and Flavonoid Compounds, and Antioxidant Capacity of Ajowan (Trachyspermum ammi L.)
Source: Molecules. 2024 Jul 10;29(14):3264. doi: 10.3390/molecules29143264 (PMC11279657; doi:10.3390/molecules29143264)
Supplement: Supplementary file 1 [file molecules-29-03264-s001.zip]

Archive with 1 entries (1 files):
- molecules-3069023-supplementary.pdf
